# Supplementary material for: Polyamine regulation of ion channel assembly and implications for nicotinic acetylcholine receptor pharmacology
Source: Nat Commun. 2020 Jun 3;11:2799. doi: 10.1038/s41467-020-16629-3 (PMC7271128; doi:10.1038/s41467-020-16629-3)
Supplement: Supplementary file 4 — Source Data [file 41467_2020_16629_MOESM4_ESM.xlsx]

## Sheet: Figure 1b
Figure 1b	Agonist-evoked Ca2+ (a.u.)
	a4b2	+SAT1	+NACHO	+NACHO+SAT1		a7	+SAT1	+NACHO	+NACHO+SAT1		a6b4HA+BS	+SAT1		m5HT3A	+SAT1
	88.24	444.96	223.25	624.88		0.99	2.38	127.23	279.04		151	178		1252	1266.73
	89.5	412.81	188.08	539.77		0	4.54	124.79	240.62		126	168		1073.47	1283.72
	103.46	385.49	215.76	577.15		6.05	0	146.92	265.46		85	93		1347.6	1374.94
	100.54	381.84	189.24	544.05		3	2.27	132.23	282.58		130.5	131.69		961.68	1162.78
	88.38	375.33	189.13	518.6		1.95	1.15	119.32	272.69		132.31	130.7		906.39	984.7
	87.77	396.31	211.75	532.16		1	1.15	100.13	216.33		121.34	107.98		1111.79	1216.42
average	92.9817	399.457	202.868	556.102		2.165	1.915	125.103	259.453		124.358	134.895		1108.82	1214.88
SD	7.0692	25.87	15.8345	38.8974		2.1569	1.5537	15.4175	25.8615		21.7789	33.0498		168.168	133.226

## Sheet: Figure 1d
Figure 1d	Agonist-evoked peak current (pA)
	a4b2	+SAT1	+NACHO	+NACHO+SAT1		a7	+SAT1	+NACHO	+NACHO+SAT1		a6b4HA+BS	+SAT1		m5HT3A	+SAT1
	-201.73	-3799.5	-1045.64	-8730.74		-30.618	-57.9084	-1708.37	-4759.12		-56.5524	-47.627		-850.277	-600.624
	-35.0887	-7035.31	-2122.38	-587.021		-4.36273	-118.04	-840.947	-7703.8		-91.174	-81.1125		-1551.11	-2426.3
	-145.988	-566.869	-1184.49	-4286.36		-17.4582	-34.42	-3330.57	-9425.38		-2322.42	-597.389		-206.925	-157.592
	-375.442	-289.891	-3743.74	-2310.04		-20.1983	-174.897	-1677.99	-6165.47		-41.3657	-23.8791		-140.736	-603.412
	-76.7938	-2957.77	-388.566	-1511.76		-19.2572	-87.5955	-583.597	-10165.4		-295.415	-65.9307		-1659.4	-331.48
	-53.026	-4883.01	-459.172	-11584.7		-17.8725	-43.3164	-1864.64	-7837.09		-21.8444	-82.9786		-898.744	-940.632
	-41.053	-2828.19	-2984.44	-9458.88		-14.2092	-15.7601	-2571.45	-5933.2		-119.785	-47.6501		-1230.54	-311.406
	-33.9885	-4993.06	-5334.34	-9536.3		-17.0324	-122.791	-1045.91	-3599.8		-54.7515	-64.2556		-868.5	-2255.22
	-222.654	-4883.21	-160.787	-9464.77		-13.6687	-56.2225	-353.032	-8448.1		-192.039	-324.226		-1065.06	-1557.54
	-476.735	-3066.87	-1090.34	-2362.43		-15.8017	-136.436	-1267.21	-7435.74		-67.3646	-686.668		-803.59	-188.782
	-715.505	-4077.78	-1328.08	-4876.52		-13.8378	-104.456	-1820.31	-7164.96		-123.666	-288.827
	-14.237	-5460.79	-2719.34	-4952.15							-824.489	-21.2374
	-138.375	-4015.33	-732.96	-10522							-1510.75	-993.347
	-119.746	-5384.15	-2074.07	-7892.25							-20.8798	-33.941
	-130.947	-4023.87	-1360.56	-7416.73							-210.434	-1610.78
											-78.8523	-973.565
average	-185.421	-3884.37	-1781.93	-6366.17		-16.7561	-86.5311	-1551.28	-7148.92		-376.986	-371.463		-927.489	-937.299
SEM	13.089	118.906	94.5747	239.532		1.88562	14.8503	263.384	584.543		162.119	118.445		156.318	268.547

## Sheet: Figure 2b
Figure 2b	Surface receptor (a.u.)
	a4b2	+SAT1	+mutSAT1	+DFMO		a4b2+NACHO	+SAT1	+mutSAT1	+DFMO		a7+NACHO	+SAT1	+mutSAT1	+DFMO		m5HT3A	+SAT1	+mutSAT1	+DFMO
	138.243	433.151	142.839	471.6		454.759	924.486	404.899	871.6		935.795	1431.72	1106.06	1527.9		2935	3119	3156	3263
	142.839	356.903	109.394	464.81		404.65	1038.35	357.985	764.81		900.105	1558.15	860.558	1468.9		3167	2775	2709	3080
	129.394	421.838	129.86	356.22		455.612	838.642	406.632	856.22		993.905	1301.83	939.558	1547.4		3242	2697	3058	3313
	129.86	383.858	164.915	518.88		417.15	963.027	388.329	918.88		808.435	1526.26	890.058	1652.4		2650	2751	3490	2208
	164.915	429.175	135.51	340.05		425.327	937.265	450.114	740.05		891.025	1698.58	979.558	1411.4		3151	2883	3237	3429
	133.66	361.614	101.618	425.98		472	1040.76	394.656	825.98		940.554	1451.02	1016.56	1622.4		2631	2645	2669	2687
average	139.819	397.757	130.689	429.59		438.25	957.089	400.436	829.59		911.636	1494.59	965.392	1538.4		2962.67	2811.67	3053.17	2996.67
SD	13.3207	34.6071	22.9851	69.845		26.2839	76.3225	30.0276	67.3403		62.2837	133.912	89.3737	90.7772		269.732	170.583	316.623	465.348

## Sheet: Figure 2c
Figure 2c	[3H]epibatidine
	binding (fmol/mg)
	a4b2	+SAT1	+mutSAT1	+DFMO		a7+NACHO	+SAT1	+mutSAT1	+DFMO
	49.6535	126.957	69.0857	136.59		93.8117	183.881	93.1629	176.932
	43.5848	135.293	70.8347	174.85		100.972	167.69	96.3977	180.953
	37.584	132.087	64.8268	147.317		115.025	208.155	67.6078	223.724
	31.9296	174.726	42.5591	155.542		95.9233	168.677	98.0151	197.769
	49.1018	141.064	74.6243	112.276		105.389	192.372	94.4568	210.198
	48.4115	141.064	65.5877	148.748		110.438	180.843	80.8706	201.766
	63.5848	137.216	55.9928	195.589		106.967	157.169	102.109	163.228
	54.343	166.712	77.2478	143.742		88.0348	190.264	82.1645	212.757
average	47.2741	144.39	65.0949	151.832		102.07	181.131	89.348	195.916
SD	9.778	17.0301	11.202	24.9302		9.0793	16.2905	11.4917	20.5332

## Sheet: Figure 2d
Figure 2d	Surface receptor (a.u.)
	a4b2HA+NACHO	a4b2HA+NACHO+SAT1	+BenSpm	+spermine		a7HA+NACHO	a7HA+NACHO+SAT1	+BenSpm	+spermine
	461.5	900	536	1058		910	1570	947	1581
	475	928	495	916		825	1603	938	1800
	445.5	840	489.5	888		870	1591	1026	1418
	409.5	790	423	893		928	1793	891	1929
	528.5	877	546.5	751.9		850	1818	892	1692
	589	752.5	476	801.8		897	1707	1011	1575
	485.5	798.5	572.5			890	1363	955
average	484.929	840.857	505.5	884.783		881.429	1635	951.429	1665.83
SD	58.6248	64.0135	50.2378	105.452		35.599	155.352	52.4495	181.555

## Sheet: Figure 3b
Figure 3b	Nicotine-evoked Ca2+ (a.u.)
	a4b2	+SAT1	+DFMO		a4E247Ab2	+SAT1	+DFMO
	82.2	286.79	362.63		7.98	17.89	15.71
	63.81	263.63	393.79		0	31.89	19.98
	70.73	270.6	263.17		0.95	36.8	4.5
	67.44	357.13	352.63		2.87	29.53	23.22
	67.8	229.85	324.4		0.99	17.45	19.81
	50.32	258.94	247.83		3.73	28.14	27.12
average	67.05	277.823	324.075		2.7533	26.95	18.39
SD	10.3361	43.085	57.7666		2.9061	7.7696	7.8

## Sheet: Figure 3c
Figure 3c	Surface receptor (a.u.)
	a4b2	+SAT1	+DFMO		a4E247Ab2	+SAT1	+DFMO
	60.835	610.14	402.8		82.135	584.74	362.4
	74.035	554.74	486		82.135	538.84	397.6
	111.935	728.44	352.1		68.635	647.94	479.7
	69.4	623.4	415.5		108.6	575.9	362.4
	80.2	781.9	539.4		77.5	685.9	402.6
	85.978	690.51	502.12		95.32	600.09	429.5
average	80.3972	664.855	449.653		85.7208	605.568	405.7
SD	17.7196	83.9504	70.7201		14.148	53.0005	44.424

## Sheet: Figure 3g
Figure 3g	[3H]epibatidine
	binding (fmol/mg)
	a4b2+NACHO	a4W156Ab2+NACHO
	149.654	7.8509
	243.585	5.9476
	187.584	11.6573
	151.93	6.9359
	199.102	2.1525
	188.411	4.0659
	203.585	5.0226
	214.343	3.8267
average	192.274	5.9324
SD	31.1115	2.9398

## Sheet: Figure 3i
Figure 3i	Surface receptor (a.u.)
	a4b2+NACHO	+SAT1		a4W156Ab2+NACHO	+SAT1
	504.899	838.02		476.3	792.2
	357.985	753.58		511.9	829.3
	406.632	738.79		337.6	741
	488.329	808.6		421.9	861.8
	350.114	775.29		496.2	686.1
	394.656	749.48		367.9	694.2
average	417.103	777.293		435.3	767.433
SD	65.3869	38.7047		71.4493	72.1428

## Sheet: Figure 5b
Figure 5b	Surface receptor (a.u.)
	a4b2	+BenSpm	+PhTx		a4b2+SAT1	+BenSpm	+PhTx
	76.9	68.3	64.1		155.375	75.1	178.2
	81.5	73.4	77.4		169.575	85.3	149.8
	62.6	57.2	76.2		198.675	76.7	147
	65.8	72	70.5		167.775	81.5	180.6
	69.6	87.4	93.2		153.075	64.2	158.5
	69.1	70.4	79		163.475	66	169.7
average	70.9167	71.45	76.7333		167.992	74.8	163.967
SD	7.0454	9.7221	9.7516		16.408	8.3503	14.3567

[truncated: 21 more sheets: Figure 5c, Figure 5e, Figure 6b, Figure 6c, Figure 6d, Figure 6e, Figure 7c, Figure 7d, Figure 7e, Suppl Figure 2b, Suppl Figure 3b, Suppl Figure 3c, Suppl Figure 4b, Suppl Figure 4c, Suppl Figure 4f, Suppl Figure 5d,f,h, Suppl Figure 6d, Suppl Figure 6e, Suppl Figure 7b, Suppl Figure 7c …]
